# Supplementary material for: Effectiveness of TaDreb-B1 and 1-FEH w3 KASP Markers in Spring and Winter Wheat Populations for Marker-Assisted Selection to Improve Drought Tolerance
Source: Int J Mol Sci. 2023 May 19;24(10):8986. doi: 10.3390/ijms24108986 (PMC10218890; doi:10.3390/ijms24108986)
Supplement: Supplementary file 1 [file ijms-24-08986-s001.zip]

Archive with 2 entries (2 files):
- Supp Figures.pptx
- Supplementary Tables.xlsx
