# Supplementary material for: Effectiveness of TaDreb-B1 and 1-FEH w3 KASP Markers in Spring and Winter Wheat Populations for Marker-Assisted Selection to Improve Drought Tolerance
Source: Int J Mol Sci. 2023 May 19;24(10):8986. doi: 10.3390/ijms24108986 (PMC10218890; doi:10.3390/ijms24108986)
Supplement: Supplementary file 1 [file ijms-24-08986-s001.zip › Supplementary Tables.xlsx]

## Sheet: Supplementary Table S1.
Supplementary Table S1:Average high and low monthly temperatures, total monthly rainfalland total snowfull in Lincoln and North Platte where winter population was scored for the growing season of 2016 /2017
	Lincoln			North Platte				Months	Lincoln Total Rainfall	North Platte Total Rainfall
Months	Average High Temp.	Average Low Temp.	Total Rainfall	Average High Temp.	Average Low Temp.	Total Rainfall		Sep. 2016	3.38	1.46
Sep. 2016	82.2	58.1	3.38	77.8	50.7	1.46		Oct. 2016	1.86	1.39
Oct. 2016	71.5	44.9	1.86	69.4	40.3	1.39		Nov. 2016	0.65	0.39
Nov. 2016	59.5	33.7	0.65	58	30.1	0.39		Dec. 2016	1.62	0.49
Dec. 2016	37.2	16.1	1.62	36.9	11.5	0.49		Jan. 2017	1.1	0.65
Jan. 2017	35.9	19.4	1.1	34.1	14.1	0.65		Feb.2017	0.55	0.3
Feb.2017	52.2	24.5	0.55	48.3	21.6	0.3		March.2017	1.62	1.14
March.2017	55.5	32	1.62	56.7	27.4	1.14		Apr.2017	3.55	2.03
Apr.2017	65	41.9	3.55	62	36.1	2.03		May. 2017	6.29	3.04
May. 2017	75.8	49.8	6.29	67.3	42.7	3.04		Jun. 2017	7.35	0.31
Jun. 2017	88	61.8	7.35	85.1	57.1	0.31		Jul. 2017	5.99	3.79
Jul. 2017	89.6	68	5.99	90.3	63.4	3.79
Supplementary Table S1: Single factor analysis for rainfall data in two locations.
Single factor analysis for the total rainfall in the two locations
SUMMARY
Groups	Count	Sum	Average	Variance
Lincoln Total Rainfall	11	33.96	3.08727	5.92932
North Platte Total Rainfall	11	14.99	1.36273	1.36634
ANOVA
Source of Variation	SS	df	MS	F	P-value	F crit
Between Groups	16.3573	1	16.3573	4.48412	0.0469*	4.35124
Within Groups	72.9566	20	3.64783
Total	89.314	21
Single factor analysis for rainfall preceptiation during grain filling peried (from April until harvest)
SUMMARY
Groups	Count	Sum	Average	Variance
Lincoln	4	23.18	5.795	2.58037
North Platte	4	9.17	2.2925	2.26682
ANOVA
Source of Variation	SS	df	MS	F	P-value	F crit
Between locations	24.535	1	24.535	10.1234	0.0190**	5.98738
Within Groups	14.5416	6	2.4236
Total	39.0766	7

## Sheet: Supplementary Table S2.
Supplementary Table S2: Humidity of soil at 10 and 35 cm depth in Assiut, Egypt where spring wheat evaluation was scored for two growing season under drought stress.
Treatment	Depth (cm)	Sample	Empty box (EB)	EB+Soil (wet)	EB+Soil (dry)	wet soil	dry soil	Humidity (weight)	Humidity (Volume)*
Drought 2018	10	1	61.14	132.27	122.9	71.13	61.76	15.1716	18.206
		2	61.69	117.64	109.7	55.95	48.01	16.5382	19.8459
		average	61.415	124.955	116.3	63.54	54.885	15.8549	19.0259
	35	1	127.4	161.89	154.2	34.49	26.8	28.694	34.4328
		2	132.44	170.21	161.4	37.77	28.96	30.4213	36.5055
		average	129.92	166.05	157.8	36.13	27.88	29.5577	35.4692
Drought 2019	10	1	67.2	121.06	114.6	53.86	47.4	13.6287	16.3544
		2	61.05	130.6	119.17	69.55	58.12	19.6662	23.5994
		average	64.125	125.83	116.885	61.705	52.76	16.6474	19.9769
	35	1	129.73	180.06	168.7	50.33	38.97	29.1506	34.9808
		2	124.15	176.37	164.3	52.22	40.15	30.0623	36.0747
		average	126.94	178.215	166.5	51.275	39.56	29.6064	35.5277
Humidity volume = humidity (weight)x1.2, where 1.2 is the soil density at the Field Experiment Station at Assiut, Egypt

## Sheet: Supplementary Table S3.
Supplementary Table S3: List of the 157 F3:6 genotyps of winter population (WP) and 198 genotypes of Spring Population (SP) performance and genotyping for 1-FEH w3 and TaDreb-B1.
	Winter Population (WP)								Spring population (SP)
Genotypic ID	Pedigree	1-FEH w3	TaDreb-B1				Genotypes ID	UDSA ID	Country	TaDreb-B1	1-FEH w3
x110529_8519_1T_2	NE06545/NI08708	C:C	T:T				Giza-148	-	Egypt	G	N
x110549_8540_1T_6	Armour/NI04420	C:T	G:T				Giza-152	-	Egypt	G	N
x110549_8540_2T_4	Armour/NI04420	C:C	T:T				Giza-156	-	Egypt	G	C
x110038_8038_1T_5	HV9W06-262/NI06736W	C:C	T:T				Misr-1	-	Egypt	G	T
x110006_8006_1T_1	NW07534/Mace	T:T	T:T				Sids-12	-	Egypt	G	C
x110155_8152_1T_12	BC01131-24/NE05418//NE06545	C:C	T:T				SAKHA-39	-	Egypt	N	T
x110549_8540_3T_1	Armour/NI04420	C:C	T:T				SAKHA-94	-	Egypt	T	T
x110779_8764_1T_9	CJ/NE07486	C:C	T:T				Gimmeiza-07	-	Egypt	G	T
x111129_9204_1T_8	NW07534/NE06545	T:T	G:G				GIMMIZA9	-	Egypt	T	C
x110476_8467_1T_2	Pan3144/T166//NE05426	C:C	T:T				GIMMIZA10	-	Egypt	T	T
x100478_11	Settler Cl/NE05426//Brawl CL+	C:C	T:T				Gimmeiza-12	-	Egypt	G	T
x110099_8097_1T_2	NI06736W/NI08708	C:C	T:T				Shandweel-1	-	Egypt	G	T
x110038_8038_1T_7	HV9W06-262/NI06736W	C:C	T:T				Beni Swief-1	-	Egypt	T	T
x110006_8006_2T_1	NW07534/Mace	C:C	G:G				Beni Swief-4	-	Egypt	T	C
x110006_8006_3T_11	NW07534/Mace	C:C	G:G				Beni Swief-5	-	Egypt	T	C
x110155_8152_1T_6	BC01131-24/NE05418//NE06545	C:C	T:T				Beni Swief-7	-	Egypt	T	C
x110155_8152_3T_1	BC01131-24/NE05418//NE06545	C:C	T:T				Sohag-3	-	Egypt	T	C
x110233_8229_1T_2	NE07531/CO050270//AgriproCJ	C:C	T:T				Sohag-5	-	Egypt	N	N
x110644_8631_2T_8	NE09517/NI06731	T:T	T:T				GIMMIZA11	-	Egypt	G	C
x110728_8713_1T_4	NE09517/NE08452	T:T	T:T				SIDS13	-	Egypt	G	T
x111097_9170_3T_2	Billing(N566/OK94P597)/3/ATTILA*2/PBW65//TNMU	C:C	T:T				Rusty	-	UNKNOWN	T	T
x110253_8248_1T_2	NI08716/HV9W06-262//U5954-1-5	C:C	G:G				LMPG-6	-	UNKNOWN	G	C
x111125_9199_1T_6	Tam112/NI07737//NW07534	C:C	T:T				Line E	-	UNKNOWN	G	C
x110173_8170_PPOT_14	KS06O3A~58-2/HV9W04-1594R//Anton	C:C	T:T				Little Club	-	UNKNOWN	T	T
x100473_2	INFINITY CL/NE06545//Brawl CL+	C:C	T:T				Morocco	-	UNKNOWN	T	C
x110155_8152_2T_7	BC01131-24/NE05418//NE06545	C:C	T:T				Debra-1	-	UNKNOWN	G	C
x110155_8152_2T_13	BC01131-24/NE05418//NE06545	T:T	T:T				Svevo	-	UNKNOWN	T	T
x110177_8173_1T_3	KS011327M~2/BC01007-7//NE08509	T:T	T:T				26.528	CItr15314	Afghanistan	G	T
x110027_8027_1T_3	NI10720W/NW03666	T:T	T:T				732	PI366667	Afghanistan	G	C
x110111_8109_1T_12	NE06545/NW07534	C:C	T:T				756	PI366685	Afghanistan	G	C
x110236_8232_1T_2	NW08460/ThunderCL//NHH10621	C:C	G:T				Bahri Sirhosha	PI347110	Afghanistan	G	N
x110549_8540_2T_1	Armour/NI04420	C:C	G:G				419	PI366566	Afghanistan	G	C
x110554_8544_1T_9	NE08476/KS011327M-2	T:T	T:T				57	PI134128	Afghanistan	G	C
x110831_8812_1T_1	U5954-1-5/Camelot	C:C	T:T				110	PI220127	Afghanistan	G	C
x110851_8832_1T_12	W06*646/NI08708	C:C	T:T				13122	PI212632	Afghanistan	G	C
x110108_8106_PPOT_13	NI06736W/NW03666	C:C	T:T				4617	PI135048	Afghanistan	G	C
x111129_9204_PPOT_1	NW07534/NE06545	C:C	T:T				8191	PI154279	Algeria	T	C
x111129_9204_PPOT_12	NW07534/NE06545	C:C	G:T				9290	PI154282	Algeria	T	C
x110109_8107_1T_9	NE08659/NW07534	C:C	T:T				Medeah	PI25989	Algeria	T	T
x110113_8111_1T_2	NE10479/NE06545	C:C	G:G				Ghati	PI542652	Algeria	T	C
x110017_8017_1T_1	HV9W06-262/NE09532	C:C	G:G				Ghati	PI542658	Algeria	T	C
x110017_8017_1T_11	HV9W06-262/NE09532	C:C	T:T				Manga	PI542659	Algeria	G	T
x110038_8038_1T_4	HV9W06-262/NI06736W	C:C	T:T				Ghati	PI542666	Algeria	T	N
x110006_8006_3T_4	NW07534/Mace	C:C	T:T				Hamra	PI542668	Algeria	T	C
x110011_8011_3T_1	N10MD2031/Camelot	C:C	T:T				Sudani	PI542675	Algeria	T	C
x110011_8011_3T_2	N10MD2031/Camelot	C:C	T:T				FL Col 4408	PI158409	Australia	T	C
x110014_8014_1T_4	N10MD2107/NE06607	C:C	T:T				Kenora	PI268328	Australia	T	C
x110121_8118_2T_1	OK05511/NI06736W	C:C	T:T				Firwhill	PI107608	Australia	T	N
x110137_8134_1T_1	NE09437/NE03490	C:C	T:T				17	PI172198	Australia	T	T
x110137_8134_1T_3	NE09437/NE03490	C:C	T:T				King's Red	PI283821	Australia	T	C
x110137_8134_1T_5	NE09437/NE03490	C:C	T:T				Dan	PI283845	Australia	G	C
x110137_8134_1T_7	NE09437/NE03490	T:T	G:G				Bindawarra	PI464645	Australia	T	C
x110141_8138_3T_2	NE09517/NE06545	C:C	T:T				Yanward	PI67338	Australia	T	C
x110142_8139_1T_2	NE09684/Overland	C:C	T:T				Currawa	PI113916	Australia	T	C
x110155_8152_3T_12	BC01131-24/NE05418//NE06545	C:C	T:T				GN 14	PI273382	Canada	N	C
x110158_8155_1T_5	BC01139-1/NE04490//NE06545	C:C	T:T				Laura	PI518648	Canada	T	N
x110158_8155_1T_11	BC01139-1/NE04490//NE06545	C:C	T:T				LRS-1F193	PI552987	Canada	G	N
x110158_8155_1T_12	BC01139-1/NE04490//NE06545	C:C	T:T				78M-352-001-001	PI556465	Canada	G	T
x110027_8027_1T_4	NI10720W/NW03666	C:C	T:T				93-11-14-2-2	PI630979	Canada	G	C
x110027_8027_1T_9	NI10720W/NW03666	T:T	T:T				Preston	CItr3328	Canada	G	T
x110027_8027_3T_2	NI10720W/NW03666	C:C	T:T				ELS 6404-63-4	CItr14607	Ethiopia	G	C
x110111_8109_1T_3	NE06545/NW07534	T:T	G:G				1864	PI273990	Ethiopia	G	C
x110111_8109_1T_6	NE06545/NW07534	T:T	T:T				8-5	PI384101	Ethiopia	T	C
x110214_8210_1T_2	B171/NI07701//NE06430	C:C	T:T				34-4	PI384237	Ethiopia	G	C
x110251_8246_1T_5	NI07717/HV9W06-509//NI06731	C:C	T:T				Strain No. 1020/42	PI180640	Germany	T	C
x110252_8247_1T_6	NI07717/HV9W06-509//NI04421	C:C	T:T				Heines Kolben	PI184634	Germany	G	T
x110253_8248_1T_5	NI08716/HV9W06-262//U5954-1-5	T:T	T:T				Kolibri	PI313101	Germany	T	C
x110291_8286_1T_3	HV9W06-262/NI08708	C:C	T:T				Kolben II	PI321700	Germany	G	C
x110291_8286_1T_4	HV9W06-262/NI08708	C:T	T:T				Kolibri	PI343730	Germany	T	C
x110367_8362_1T_1	KS020319-7-2/NE07444	C:C	T:T				Fasan	PI351758	Germany	T	N
x110367_8362_1T_3	KS020319-7-2/NE07444	C:C	G:T				Heines 110	PI351904	Germany	T	C
x110367_8362_1T_6	KS020319-7-2/NE07444	C:C	T:T				Carstens Sommerweizen	PI180617	Germany	T	C
x110367_8362_2T_2	KS020319-7-2/NE07444	C:T	G:G				4453/31	PI115838	Germany	G	C
x110371_8366_1T_3	KS020822-M-5/NE08402	C:C	T:T				Janetzkie Somerwizen	PI191600	Germany	G	C
x110371_8366_1T_5	KS020822-M-5/NE08402	C:C	T:T				MG 27959	PI469072	Greece	T	C
x110476_8467_1T_6	Pan3144/T166//NE05426	C:C	T:T				MG 27967	PI469080	Greece	T	C
x110551_8541_3T_1	NI04421/CO050337-2	C:C	T:T				MG 27973	PI469085	Greece	T	C
x110552_8542_1T_6	Overland/KS011327M-2	C:C	T:T				MG 27981	PI469093	Greece	T	C
x110566_8557_1T_12	BC01131-24/NI04427//NE06545	C:C	T:T				IWA8600064	PI623097	Iran	G	C
x110253_8248_1T_3	NI08716/HV9W06-262//U5954-1-5	C:C	T:T				IWA8613474	PI626260	Iran	G	C
x110087_8085_3T_6	NW03666/NE05426	C:C	T:T				1668	PI222677	Iran	T	C
x110548_8539_1T_4	Armour/NI04420	C:C	T:T				PI202828	PI202828	Iran	G	C
xi110011_9520_1T_5	NW07505/Thunder_CL//Brawl_CL	C:C	G:T				IWA8610524	PI625253	Iran	G	C
x110061_8061_1T_4	NW07505/NW07534	C:C	T:T				IWA8608569	PI624578	Iran	G	C
x110062_8062_2T_3	SD06W160-2/NW07534	C:C	T:T				15	PI381963	Iran	G	C
x110106_8104_1T_2	NE07458/KS011327M~2//NW07505	T:T	T:T				Gandum	PI137758	Iran	G	C
x110017_8017_1T_5	HV9W06-262/NE09532	C:C	G:G				IWA8600840	PI623207	Iran	N	C
x110017_8017_1T_7	HV9W06-262/NE09532	C:C	G:G				5401	PI243679	Iran	G	C
x110017_8017_1T_8	HV9W06-262/NE09532	C:C	T:T				IWA8610827	PI625330	Iran	G	T
x110017_8017_1T_12	HV9W06-262/NE09532	C:C	T:T				IWA8609175	PI624934	Iran	G	C
x110006_8006_3T_1	NW07534/Mace	C:C	T:T				IWA8606158	PI623509	Iran	G	C
x110006_8006_3T_7	NW07534/Mace	T:T	T:T				IWA8614379	PI626588	Iran	T	C
x110145_8142_1T_3	SD05085-1/NE06469	C:C	T:T				IWA8600037	PI623086	Iran	G	C
x110027_8027_1T_8	NI10720W/NW03666	T:T	T:T				Pirotriks 28	PI438967	Kazakhstan	N	C
x110027_8027_1T_10	NI10720W/NW03666	T:T	T:T				Pavlodarskaja I	PI438966	Kazakhstan	T	N
x110027_8027_2T_4	NI10720W/NW03666	T:T	T:T				Meskren	PI262667	Kazakhstan	T	N
x110027_8027_3T_1	NI10720W/NW03666	C:C	T:T				Kzyl Bas	PI393970	Kazakhstan	G	C
x110027_8027_3T_5	NI10720W/NW03666	C:C	G:G				Al'borubrum 50	PI438961	Kazakhstan	N	C
x110027_8027_3T_6	NI10720W/NW03666	C:C	T:T				Grekum 105	PI438962	Kazakhstan	G	T
x110027_8027_3T_8	NI10720W/NW03666	C:C	T:T				Yuzhnaya 12	PI592070	Kazakhstan	G	T
x110091_8089_1T_7	NI09715W/NW07534	T:T	T:T				Karabalykskaya 92	PI639458	Kazakhstan	T	C
x110181_8178_1T_12	Alpaslan/Pronghorn//NE08523	C:C	T:T				Krasnaja Zvezda	PI372134	Kazakhstan	G	C
x110252_8247_1T_5	NI07717/HV9W06-509//NI04421	C:C	T:T				Equator KTI	PI191638	Kenya	T	C
x110252_8247_1T_9	NI07717/HV9W06-509//NI04421	C:C	G:T				Rhodesian Sabanero	PI230202	Kenya	T	C
x110291_8286_1T_1	HV9W06-262/NI08708	C:C	T:T				Kenya Governor	PI237655	Kenya	T	C
x110341_8336_1T_1	NE05496/NE02558	C:C	G:T				Rhodesian Sabanero	PI237658	Kenya	T	C
x110341_8336_1T_4	NE05496/NE02558	C:C	T:T				R64	PI238391	Kenya	T	T
x110367_8362_2T_1	KS020319-7-2/NE07444	C:T	G:G				1372	PI525434	Morocco	T	C
x110371_8366_1T_1	KS020822-M-5/NE08402	C:C	T:T				1116	PI559967	Morocco	G	T
x110371_8366_1T_2	KS020822-M-5/NE08402	T:T	G:G				1162	PI525295	Morocco	T	T
x110377_8371_1T_1	NE08402/NE02558	C:C	T:T				1254	PI525318	Morocco	T	C
x110377_8371_1T_2	NE08402/NE02558	C:C	T:T				1127	PI525280	Morocco	T	C
x110377_8371_1T_3	NE08402/NE02558	T:T	T:T				1130	PI525282	Morocco	T	C
x110454_8448_1T_6	H9511-1/NE08476//NE06545	C:C	T:T				1004b	PI525211	Morocco	G	C
x110458_8451_1T_4	R41/NE06545//NE06545	C:C	G:G				1137	PI525283	Morocco	G	C
x110458_8451_1T_5	R41/NE06545//NE06545	C:T	G:T				1049	PI525241	Morocco	N	N
x110458_8451_1T_8	R41/NE06545//NE06545	C:C	T:T				1054a	PI525246	Morocco	T	T
x110458_8451_1T_11	R41/NE06545//NE06545	C:C	T:T				1066	PI525253	Morocco	T	N
x110461_8454_1T_3	Pan3349/HV9W04-1594R//NE06607	C:C	T:T				Boudahaika	PI410909	Morocco	T	C
x110551_8541_3T_2	NI04421/CO050337-2	C:C	G:G				1359	PI525326	Morocco	T	C
x110554_8544_1T_3	NE08476/KS011327M-2	C:C	T:T				1018b	PI525219	Morocco	T	C
x110554_8544_1T_8	NE08476/KS011327M-2	C:C	T:T				1018d	PI525221	Morocco	G	N
x111025_8996_1T_2	Molly/NE06545//NE06545	C:C	T:T				Kule	PI532249	Oman	G	C
NW13493_1	SD98W175-1/NW03666	C:C	T:T				Kule	PI532252	Oman	N	C
x111129_9204_PPOT_20	NW07534/NE06545	C:C	T:T				Mufsegha	PI532255	Oman	T	C
x110027_8027_3T_9	NI10720W/NW03666	T:T	T:T				Hamira	PI532258	Oman	T	C
x110311_8306_2T_3	Xiaoyan216/BC01139-1//Armour	C:T	T:T				Kule	PI532259	Oman	T	C
x110035_8035_1T_3	NW07534/Hitch//NE05426	C:C	T:T				Kule	PI532260	Oman	T	C
x100464_2	INFINITY CL/NE09655//Brawl CL+	C:C	G:G				Musane	PI532263	Oman	T	C
x110027_8027_1T_1	NI10720W/NW03666	C:C	T:T				Musane	PI532264	Oman	T	C
x110027_8027_2T_5	NI10720W/NW03666	C:C	T:T				Musane	PI532268	Oman	T	C
x110027_8027_3T_7	NI10720W/NW03666	T:T	T:T				Kule	PI532269	Oman	T	C
x110035_8035_1T_2	NW07534/Hitch//NE05426	C:C	T:T				Musane	PI532272	Oman	T	C
x110035_8035_1T_4	NW07534/Hitch//NE05426	C:T	T:T				Habb	CItr15139	Saudi Arabia	N	N
x110046_8046_1T_8	NI10717W/NW07534	C:C	T:T				Baladi	CItr15140	Saudi Arabia	T	C
x110061_8061_1T_1	NW07505/NW07534	C:C	T:T				Maiah	CItr15142	Saudi Arabia	T	C
x110062_8062_3T_1	SD06W160-2/NW07534	C:T	T:T				6-month wheat	PI145718	Saudi Arabia	T	C
x110062_8062_3T_3	SD06W160-2/NW07534	C:C	T:T				36	PI145723	Saudi Arabia	N	C
x110087_8085_3T_3	NW03666/NE05426	C:C	G:G				Gerbya	PI261822	Saudi Arabia	T	N
x110097_8095_1T_2	NW10700/NW07534	C:C	G:G				Samma	PI261824	Saudi Arabia	G	C
x110097_8095_1T_3	NW10700/NW07534	C:T	G:G				PI343715	PI343715	Saudi Arabia	T	C
x110097_8095_1T_5	NW10700/NW07534	T:T	T:T				PI343716	PI343716	Saudi Arabia	T	C
x110097_8095_1T_9	NW10700/NW07534	C:C	T:T				15023	PI574344	Saudi Arabia	T	C
x110097_8095_2T_7	NW10700/NW07534	C:C	T:T				15034	PI574345	Saudi Arabia	G	C
x110097_8095_2T_9	NW10700/NW07534	C:C	T:T				15037	PI574346	Saudi Arabia	N	T
x110214_8210_1T_6	B171/NI07701//NE06430	T:T	G:G				15039	PI574347	Saudi Arabia	T	C
x110232_8228_1T_4	NE08659/HV9W06-509//AgriproCJ	T:T	T:T				15040	PI574348	Saudi Arabia	T	C
x110252_8247_1T_4	NI07717/HV9W06-509//NI04421	C:C	T:T				Mugami	PI52227	Sudan	T	C
x110254_8249_1T_2	NI08716/HV9W06-262//KS06O3A~58-2	C:C	G:G				105	PI481915	Sudan	T	C
x110287_8282_2T_1	NE09499/Camelot	T:T	T:T				109	PI481916	Sudan	N	C
x110291_8286_1T_5	HV9W06-262/NI08708	C:C	T:T				110	PI481917	Sudan	T	C
x110298_8293_2T_2	NE07670/KS011327M~2//NE08452	C:C	T:T				B-5	PI182703	Syria	G	C
x110362_8357_2T_1	NE08499/NE05496	C:C	T:T				Kaundouhari	PI182711	Syria	G	C
x110365_8360_1T_3	NE09499/NI09715W	T:T	T:T				Hmira	CItr15434	Tunisia	T	C
x110370_8365_1T_2	KS020319-7-3/NE05430	C:C	T:T				3362-80	CItr15456	Tunisia	T	C
x110371_8366_1T_4	KS020822-M-5/NE08402	C:T	G:T				Hmira	CItr15467	Tunisia	T	C
x110372_8367_1T_3	KS020822-M-5/Overland	C:C	T:T				Ajili	CItr15468	Tunisia	T	C
							Little Tich	PI112344	United Kingdom	N	C
							Atson	PI260895	United Kingdom	G	T
							Ritchie	PI279454	United Kingdom	G	C
							Hostianum	PI330535	United Kingdom	T	C
							Rothwell Sprite	PI337605	United Kingdom	G	C
							Maris Ensign	PI339818	United Kingdom	G	C
							Solitaire	PI520532	United Kingdom	G	T
							Hutch	PI595213	United States	T	C
							Isogenic: ISr11-Sa	CItr14172	United States	G	C
							II-39-7	CItr12782	United States	N	N
							99ID484	PI619360	United States	G	C
							ND 466-1	CItr15791	United States	T	T
							OK91G158	PI561910	United States	G	T
							OR9630064	PI620714	United States	G	C
							Spinkcota	PI583670	United States	T	T

## Sheet: Supplementary Table S4. 
Supplementary Table S4: Sequence of the two KASP markers used in this study.
Gene	Marker name	Primer	Sequecne	Dye	Allele	characterization
TaDreb-B1	Dreb-B1	A1 Primer	GAAGGTGACCAAGTTCATGCTCCTGCGCACTTTCTTCTTCCTGT	FAM	T	Dreb1
		A2 Primer	GAAGGTCGGAGTCAACGGATTCTGCGCACTTTCTTCTTCCTGG	HEX	G	non-Dreb1
		Common Primer	TTTCACCTTGTGATATGGATTGCCTTGAT
1-FEH w3	Fehw3	A1 Primer	GAAGGTGACCAAGTTCATGCTCTCCCCCCTTCCTTCTGTCC	FAM	C	Fehw3
		A2 Primer	GAAGGTCGGAGTCAACGGATTCTCCCCCCTTCCTTCTGTCT	HEX	T	Non-Fehw3
		Common Primer	AGGAAGACGGCCCGAGCTTT
